# Supplementary material for: Retinal Vascular and Structural Changes in the Murine Alzheimer’s APPNL-F/NL-F Model from 6 to 20 Months
Source: Biomolecules. 2024 Jul 10;14(7):828. doi: 10.3390/biom14070828 (PMC11274728; doi:10.3390/biom14070828)
Supplement: Supplementary file 1 [file biomolecules-14-00828-s001.zip]

Archive with 5 entries (5 files):
- Supplementary Table 1.pdf
- Supplementary table 2.pdf
- Supplementary Table 3.pdf
- Supplementary table 4.pdf
- Supplementary Table 5.pdf
